# Supplementary material for: Bacterial Succession during Vermicomposting of Silver Wattle (Acacia dealbata Link)
Source: Microorganisms. 2021 Dec 29;10(1):65. doi: 10.3390/microorganisms10010065 (PMC8780150; doi:10.3390/microorganisms10010065)
Supplement: Supplementary file 1 [file microorganisms-10-00065-s001.zip]

Archive with 1 entries (1 files):
- microorganisms-1503769-supplementary.pdf
